# Supplementary material for: Two new species of Erythromelana Townsend, 1919 (Diptera: Tachinidae) from Area de Conservación Guanacaste in northwestern Costa Rica
Source: Biodivers Data J. 2016 Apr 19;(4):e7386. doi: 10.3897/BDJ.4.e7386 (PMC4867687; doi:10.3897/BDJ.4.e7386)
Supplement: XML Treatment for Erythromelana [file BDJ.4.e7386-treatment1.xml]

<!DOCTYPE tp:taxon-treatment
  PUBLIC "-//TaxonX//DTD Taxonomic Treatment Publishing DTD v0 20100105//EN" "tax-treatment-NSO.dtd">
<tp:taxon-treatment xmlns:tp="http://www.plazi.org/taxpub"><tp:treatment-meta><mixed-citation publication-type="journal"><person-group><name><surname>Fleming</surname><given-names>AJ</given-names></name><name><surname>Wood</surname><given-names>D. Monty</given-names></name><name><surname>Smith</surname><given-names>M. Alex</given-names></name><name><surname>Hallwachs</surname><given-names>Winnie</given-names></name><name><surname>Janzen</surname><given-names>Daniel</given-names></name><name><surname>Dapkey</surname><given-names>Tanya</given-names></name></person-group><article-title>Two new species of <italic><tp:taxon-name><tp:taxon-name-part taxon-name-part-type="genus">Erythromelana</tp:taxon-name-part></tp:taxon-name></italic> Townsend, 1919 (<tp:taxon-name><tp:taxon-name-part taxon-name-part-type="order">Diptera</tp:taxon-name-part></tp:taxon-name>: <tp:taxon-name><tp:taxon-name-part taxon-name-part-type="family">Tachinidae</tp:taxon-name-part></tp:taxon-name>) from Area de Conservación Guanacaste in northwestern Costa Rica</article-title><source>Biodivers Data J</source><day>19</day><month>4</month><year>2016</year><volume>2016</volume><issue>4</issue><pub-id pub-id-type="doi">10.3897/BDJ.4.e7386</pub-id></mixed-citation></tp:treatment-meta><tp:nomenclature><tp:taxon-name>
            <tp:taxon-name-part taxon-name-part-type="genus">Erythromelana</tp:taxon-name-part>
          </tp:taxon-name><tp:taxon-authority>Townsend, 1919</tp:taxon-authority><tp:nomenclature-citation-list><tp:nomenclature-citation><tp:taxon-name>
                <tp:taxon-name-part taxon-name-part-type="genus">Erythromelana</tp:taxon-name-part>
              </tp:taxon-name><comment><bold><italic><tp:taxon-name><tp:taxon-name-part taxon-name-part-type="genus">Erythromelana</tp:taxon-name-part></tp:taxon-name></italic> Townsend, 1919</bold></comment></tp:nomenclature-citation><tp:nomenclature-citation><tp:taxon-name>
                <tp:taxon-name-part taxon-name-part-type="genus">Erythromelana</tp:taxon-name-part>
              </tp:taxon-name><comment> Townsend, 1919a: 174. Type species: <italic><tp:taxon-name><tp:taxon-name-part taxon-name-part-type="genus">Erythromelana</tp:taxon-name-part> <tp:taxon-name-part taxon-name-part-type="species">jaena</tp:taxon-name-part></tp:taxon-name></italic> Townsend, 1919a, by original designation. Other references: Guimarães (1971: 106); Wood (1985: 39–40); Wood &amp; Zumbado (2011: 1403).</comment></tp:nomenclature-citation><tp:nomenclature-citation><tp:taxon-name>
                <tp:taxon-name-part taxon-name-part-type="genus">Minthomyia</tp:taxon-name-part>
              </tp:taxon-name><comment> Townsend, 1919b: 564. Type species: <italic><tp:taxon-name><tp:taxon-name-part taxon-name-part-type="genus">Minthomyia</tp:taxon-name-part> <tp:taxon-name-part taxon-name-part-type="species">abdominalis</tp:taxon-name-part></tp:taxon-name></italic> Townsend, 1919b, by original designation. Other references: Guimarães (1971: 41); Wood (1985: 39–40) (as synonym of <italic><tp:taxon-name><tp:taxon-name-part taxon-name-part-type="genus">Erythromelana</tp:taxon-name-part></tp:taxon-name></italic>).</comment></tp:nomenclature-citation><tp:nomenclature-citation><tp:taxon-name>
                <tp:taxon-name-part taxon-name-part-type="genus">Erythromelana</tp:taxon-name-part>
              </tp:taxon-name><tp:type-species><tp:taxon-name><tp:taxon-name-part taxon-name-part-type="genus">Erythromelana</tp:taxon-name-part> <tp:taxon-name-part taxon-name-part-type="species">jaena</tp:taxon-name-part></tp:taxon-name></tp:type-species><comment> Townsend, 1919<xref ref-type="bibr" rid="B3142853">Townsend 1919</xref>: 174. </comment></tp:nomenclature-citation></tp:nomenclature-citation-list></tp:nomenclature><tp:treatment-sec sec-type="Description"><title>Description</title><p><italic><tp:taxon-name><tp:taxon-name-part taxon-name-part-type="genus">Erythromelana</tp:taxon-name-part></tp:taxon-name></italic> can be distinguished from other Blondeliiniby the following combination of characters: <bold>Head:</bold> proclinate orbital setae absent in male, female with 2 setae; 1–2 pairs of reclinate outer orbital setae, lowermost outer orbital seta distinctly longer than uppermost frontal seta; ocellar setae ranging from absent to well developed; eyes haired, of variable density in different species; parafacial bare and extremely narrow, at narrowest point equal to or narrower than the basal width of the palpus; parafacial light gray in ground color, covered with silvery–gold pollinosity, and bare; fronto-orbital plate and vertex black in ground color, covered with a dull silver-gold pollinosity (appearing mostly black (Fig. 2b)), and with faint golden reflections visible only in lateral view (mostly on vertex); lower margin of face level with vibrissa; vibrissa positioned at extreme anteroventral corner of face; facial ridge with a few short hairs on lower third or less; arista black on basal 1/3–1/4, becoming light brownish to orange distally, elongate, and minutely pubescent, thickened only on basal 1/4; palpus light orange to yellow, sometimes darkened basally. <bold>Thorax:</bold> ground color shiny black; scutum silver pollinose presuturally, postsuturally a polished black in ground color; prosternum setose; postpronotum bearing 2 or, rarely, 3 setae; katepisternum with 2–3 setae; first postsutural supra-alar seta small or sometimes absent; apical scutellar setae lacking; wingvein R<sub>4+5</sub> setulose at base and vein R<sub>1</sub> setulose or bare; vein M smoothly curved at bend and ending at wing margin anterior to wing tip, separately from vein R<sub>4+5</sub>; legs ranging from entirely yellow to entirely black. <bold>Abdomen:</bold> ground color ranging from yellow-orange to black, without strong banding; mid-dorsal depression not extending to hind margin of T1+2; discal setae only present on T5. <bold>Male terminalia:</bold> sternite 5 with median cleft either U- or V-shaped; inner margin bearing minute setae; apical lobe rounded or pointed apically with either a single, long, well-developed seta, multiple well developed setae, or bare; pregonite curved anteriorly, with strong setae along posterior margin; postgonite short with curved apex; epiphallus small, usually difficult to see between the pregonites; surstylus with setulae on inner and outer surfaces, or completely bare; surstylus, in lateral view, varied in shape from almost straight to slightly concave on anterior or posterior margins, usually with a broad, rounded apex, occasionally truncate; surstylus and cercus usually subequal in length, sometimes cercus shorter than surstylus; in posterior view, cerci narrowed on apical 1/3.</p></tp:treatment-sec><tp:treatment-sec sec-type="Other species included"><title>Other species included</title><p>Based on synapomorphieswithin the male terminalia of <italic><tp:taxon-name><tp:taxon-name-part taxon-name-part-type="genus">Erythromelana</tp:taxon-name-part></tp:taxon-name></italic> described by <xref ref-type="bibr" rid="B1983775">Inclan and Stireman (2013)</xref>, the two newly described species belong to the <italic><tp:taxon-name><tp:taxon-name-part taxon-name-part-type="genus">E.</tp:taxon-name-part> <tp:taxon-name-part taxon-name-part-type="species">cryptica</tp:taxon-name-part></tp:taxon-name></italic> species-group and as such were compared to the other species belonging to that group.</p><p><italic><tp:taxon-name><tp:taxon-name-part taxon-name-part-type="species">arciforceps</tp:taxon-name-part></tp:taxon-name></italic> Inclan, 2013: 35. Holotype male (CNC). Type locality: Brazil, S.C., Nova Teutonia. Type label: Nova Teutonia S. C.-Brazil Nov. 1970 F. Plaumann/ HOLOTYPE <italic><tp:taxon-name><tp:taxon-name-part taxon-name-part-type="genus">Erythromelana</tp:taxon-name-part> <tp:taxon-name-part taxon-name-part-type="species">arciforceps</tp:taxon-name-part></tp:taxon-name></italic> Inclan D.J/ DI412CA. Additional specimens examined: Brazil. [Examined by AJF.]</p><p><italic><tp:taxon-name><tp:taxon-name-part taxon-name-part-type="species">catarina</tp:taxon-name-part></tp:taxon-name></italic> Inclan, 2013: 32. Holotype male (CNC). Type locality: Brazil, S.C., Nova Teutonia. Type label: Nova Teutonia S. C.-Brazil Jun. 1970 F. Plaumann/ HOLOTYPE <italic><tp:taxon-name><tp:taxon-name-part taxon-name-part-type="genus">Erythromelana</tp:taxon-name-part> <tp:taxon-name-part taxon-name-part-type="species">catarina</tp:taxon-name-part></tp:taxon-name></italic> Inclan D.J/ DI392CA. Additional specimens examined: Brazil. [Examined by AJF.]</p><p><italic><tp:taxon-name><tp:taxon-name-part taxon-name-part-type="species">convexiforceps</tp:taxon-name-part></tp:taxon-name></italic> Inclan, 2013: 33. Holotype male (CNC). Type locality: Mexico, Oaxaca, Suchistepec. Type label: Mexico, Oax 4.6 km Suchistepec 23.VII.1992 D.M. Wood 2150m/ HOLOTYPE <italic><tp:taxon-name><tp:taxon-name-part taxon-name-part-type="genus">Erythromelana</tp:taxon-name-part> <tp:taxon-name-part taxon-name-part-type="species">convexiforceps</tp:taxon-name-part></tp:taxon-name></italic> Inclan D.J./ DI54CA. [Examined by AJF.]</p><p><italic><tp:taxon-name><tp:taxon-name-part taxon-name-part-type="species">cryptica</tp:taxon-name-part></tp:taxon-name></italic> Inclan, 2013: 29. Holotype male (CNC). Type locality: Venezuela, Aragua, Rancho Grande. Type label: VENEZUELA Aragua Rancho Grande 18-27.II.1971 G.&amp;M. Wood 1100m/ HOLOTYPE <italic><tp:taxon-name><tp:taxon-name-part taxon-name-part-type="genus">Erythromelana</tp:taxon-name-part> <tp:taxon-name-part taxon-name-part-type="species">cryptica</tp:taxon-name-part></tp:taxon-name></italic> Inclan D.J./ DI477CA. Additional specimens examined: Venezuela, Bolivia, Mexico and Ecuador. [Examined by AJF.]</p><p><italic><tp:taxon-name><tp:taxon-name-part taxon-name-part-type="species">distincta</tp:taxon-name-part></tp:taxon-name></italic> Inclan, 2013: 39. Holotype male (CNC). Type locality: Venezuela, Aragua, Rancho Grande. Type label: VENEZUELA Aragua 11 km Rancho Grande 25.II.1971 G.&amp;M. Wood/ HOLOTYPE <italic><tp:taxon-name><tp:taxon-name-part taxon-name-part-type="genus">Erythromelana</tp:taxon-name-part> <tp:taxon-name-part taxon-name-part-type="species">distincta</tp:taxon-name-part></tp:taxon-name></italic> Inclan D.J./ DI280CA. Additional specimens examined: Brazil and Venezuela. [Examined by AJF.]</p><p><italic><tp:taxon-name><tp:taxon-name-part taxon-name-part-type="species">napensis</tp:taxon-name-part></tp:taxon-name></italic> Inclan, 2013: 37. Holotype male (CNC). Type locality: Ecuador, Napo prov., Yanayacu Biological Station. Type label: ECUADOR: Napo Prov. Yanayacu Biological Station <named-content xmlns:xlink="http://www.w3.org/1999/xlink" content-type="dwc:verbatimCoordinates" xlink:type="simple">S00°35.9', W77°53.4'</named-content>, 2163 m REARED October 2005 8135/ HOLOTYPE <italic><tp:taxon-name><tp:taxon-name-part taxon-name-part-type="genus">Erythromelana</tp:taxon-name-part> <tp:taxon-name-part taxon-name-part-type="species">napensis</tp:taxon-name-part></tp:taxon-name></italic> Inclan D.J. [Examined by AJF.]</p><p><italic><tp:taxon-name><tp:taxon-name-part taxon-name-part-type="species">woodi</tp:taxon-name-part></tp:taxon-name></italic> Inclan, 2013: 42. Holotype male (CNC). Type locality: Costa Rica, Puntarenas, Monteverde. Type label: COSTA RICA Pnts Monteverde 28.VIII.1993 D.M. Wood 1842m/ HOLOTYPE <italic><tp:taxon-name><tp:taxon-name-part taxon-name-part-type="genus">Erythromelana</tp:taxon-name-part> <tp:taxon-name-part taxon-name-part-type="species">woodi</tp:taxon-name-part></tp:taxon-name></italic> Inclan D.J./ DI208MW. Additional specimens examined: Costa Rica, Bolivia, Mexico and Ecuador. [Examined by AJF.]</p></tp:treatment-sec><ref-list><ref id="B3142853"><element-citation xmlns:xlink="http://www.w3.org/1999/xlink" publication-type="article" xlink:type="simple"><person-group person-group-type="author"><name name-style="western"><surname>Townsend</surname><given-names>C. H.T.</given-names></name></person-group><year>1919</year><article-title>New muscoid genera, species and synonymy (<tp:taxon-name><tp:taxon-name-part taxon-name-part-type="order">Diptera</tp:taxon-name-part></tp:taxon-name>)</article-title><source>Insecutor Inscitiae Menstruus</source><volume>6</volume><fpage>157</fpage><lpage>182</lpage></element-citation></ref><ref id="B1983775"><element-citation xmlns:xlink="http://www.w3.org/1999/xlink" publication-type="article" xlink:type="simple"><person-group person-group-type="author"><name name-style="western"><surname>Inclan</surname><given-names>Diego J.</given-names></name><name name-style="western"><surname>Stireman</surname><given-names>J. O. I I I</given-names></name></person-group><year>2013</year><article-title>Revision of the genus <italic><tp:taxon-name><tp:taxon-name-part taxon-name-part-type="genus">Erythromelana</tp:taxon-name-part></tp:taxon-name></italic> Townsend (<tp:taxon-name><tp:taxon-name-part taxon-name-part-type="order">Diptera</tp:taxon-name-part></tp:taxon-name>: <tp:taxon-name><tp:taxon-name-part taxon-name-part-type="family">Tachinidae</tp:taxon-name-part></tp:taxon-name>) and analysis of its phylogeny and diversification</article-title><source>Zootaxa</source><volume>3621</volume><issue>1</issue><fpage>1</fpage><uri xlink:type="simple">http://dx.doi.org/10.11646/zootaxa.3621.1.1</uri><pub-id pub-id-type="doi">10.11646/zootaxa.3621.1.1</pub-id></element-citation></ref></ref-list></tp:taxon-treatment>
